# Supplementary material for: Neither heat pulse, nor multigenerational exposure to a modest increase in water temperature, alters the susceptibility of Guadeloupean Biomphalaria glabrata to Schistosoma mansoni infection
Source: PeerJ. 2020 Apr 23;8:e9059. doi: 10.7717/peerj.9059 (PMC7183749; doi:10.7717/peerj.9059)
Supplement: Data S1 [file peerj-08-9059-s001.xlsx]

## Sheet: generaations at temp
All infected numbers are a cumulative running total starting week 5.
	percent infected or dead from infection
temperature	25					26					27
	infected	total	mortality	0		infected	total	mortality	0		infected	total	mortality	0
	18	41				19	48				21	46
# circ shed	N=18					N=19					N=21
1	2					4					12
2	5					1					14
3	8					1					2
4	2					1					1
5	17					14					9
6	3					1					5
7	5					1					4
8	1					15					2
9	11					5					2
10	6					3					2
11	1					3					2
12	1					4					2
13	5					4					2
14	13					12					15
15	4					10					13
16	14					1					5
17	1					1					7
18	1					2					1
19						1					1
20											1
21											6
TImecourse
temperature	25					26					27
	infected	total	proportion infected			infected	total	proportion infected			infected	total	proportion infected
week 5	2	41	0.0487805			1	48	0.0208333			4	46	0.0869565
6	8	41	0.195122			10	48	0.208333			11	46	0.23913
7	16	41	0.390244			15	48	0.3125			12	46	0.26087
8	16	41	0.390244			19	48	0.395833			17	46	0.369565
9	18	41	0.439024			19	48	0.395833			21	46	0.456522
10	18	41	0.439024			19	48	0.395833			21	46	0.456522

## Sheet: heatshock
All infected numbers are a cumulative running total starting week 5.
	temperature	26		mortality	0		32					temperature	26					32
		infected	total				infected	total	mortality	0			infected	total	mortality	0		infected	total	mortality	0
		15	38				15	39					5	10				5	10
	combined
	temperature	26					32
		infected	total	mortality	0		infected	total	mortality	0
	10	20	48				20	49
	# circ shed	N=15					N=15
	1	14					1
	2	3					1
	3	4					1
	4	5					1
	5	2					1
	6	3					10
	7	1					2
	8	1					1
	9	1					1
	10	14					7
	11	4					6
	12	3					9
	13	3					4
	14	1					5
	15	7					5
	TImecourse
	temperature	26					32
		infected	total	proportion infected			infected	total	proportion infected
	week 5	7	48	0.145833			11	49	0.22449
	6	20	48	0.416667			13	49	0.265306
	7	20	48	0.416667			19	49	0.387755
	8	20	48	0.416667			19	49	0.387755
	9	20	48	0.416667			19	49	0.387755
	10	20	48	0.416667			20	49	0.408163
